# Supplementary material for: An effective response to respiratory inhibition by a Pseudomonas aeruginosa excreted quinoline promotes Staphylococcus aureus fitness and survival in co-culture
Source: J Bacteriol. 2025 Oct 20;207(11):e00101-25. doi: 10.1128/jb.00101-25 (PMC12632269; doi:10.1128/jb.00101-25)
Supplement: Table S1 — Metabolite abundances. [file jb.00101-25-s0001.xlsx]

## Sheet: Overview
supplimentary data for manuscript: An effective response to respiratory inhibition by a Pseudomonas aeruginosa excreted quinoline promotes Staphylococcus aureus fitness and survival in co-culture.
Franklin Roman-Rodriguez1, Jisun Kim2, Dane Parker2 and Jeffrey M. Boyd1*
Affiliations
1 Department of Biochemistry and Microbiology, Rutgers, The State University of New Jersey, New Brunswick, NJ 08901, USA
2 Department of Pathology, Immunology and Laboratory Medicine, Center for Immunity and Inflammation, Rutgers New Jersey Medical School, Newark, NJ 07103, USA.
Table S1. Abundances of metabolites associated with the WT after culture with and without 5 μg per mL of 2-Heptyl-4-Quinolone N-Oxide (HQNO).
Table Legend:
Concentrations of metabolites isolated from S. aureus LAC (WT; A9JMB1100) strains after culture in TSB medium with and without 5μg per mL of 2-Heptyl-4-Quinolone N-Oxide (HQNO). The strains were incubated aerobically. Metabolite concentrations were standardized by averaging biological triplicates and standard deviations are displayed.
Metabolite isolation:
Sample preparation. Triplicates of bacterial strains were cultured overnight in TSB before diluting to 0.1 (A600) in 5 mL of TSB in 25 mL culture tubes. Cells were grown for an additional 8 hours, and 1 mL of each sample was centrifuged at 13,000×g for 1 minute and washed once with PBS. Cell pellets were resuspended in 1 mL of an ice-cold 2:2:1 solution of Methanol:Acetonitrile:H2O. Harvested cel…
UHPLC chromatography conditions:
The HILIC separation was performed on a Vanquish Horizon UHPLC system (Thermo Fisher Scientific, Waltham, MA) with XBridge BEH Amide column (150 mm × 2.1 mm, 2.5 μm particle size, Waters, Milford, MA) using a gradient of solvent A (95%:5% H2O:acetonitrile with 20 mM acetic acid, 40 mM ammonium hydroxide, pH 9.4), and solvent B (20%:80% H2O:acetonitrile with 20 mM acetic acid, 40 mM ammonium hydro…
Full scan mass spectrometry:
The full scan mass spectrometry analysis was performed on a Thermo Q Exactive PLUS with a HESI source which was set to a spray voltage of -2.7kV under negative mode and 3.5kV under positive mode. The sheath, auxiliary, and sweep gas flow rates of 40, 10, and 2 (arbitrary unit) respectively. The capillary temperature was set to 300°C and aux gas heater was 360°C. The S-lens RF level was 45. The m/…
Data analysis and quality:
The full scan data was processed with a targeted data pipeline using MAVEN software package (cite: PMID 21049934). The compound identification was assessed using accurate mass and retention time match to the metabolite standards from the in-house library.
Prior to running the samples the LCMS system was evaluated for performance readiness by running a commercially available standard mixture and an in-house standard mixture to assess the mass accuracy, signal intensities and the retention time consistency. All known metabolites in the mixture are detected within 5ppm mass accuracy. Method blank samples matching the composition of the extraction sol…
Statistics:
Two-tailed students t-tests were conducted to compare biological triplicates treated with HQNO or not.

## Sheet: Metabolites
compound	WT 1	WT 2	WT 3	average	STD Deviation		WT + HQNO 1	WT + HQNO 2	WT + HQNO 3	average	STD Deviation		p-value (treated vs untreated)		Ratio of untreated to treated (averages)
Lysine	5.29426e+08	7.2082e+08	7.6317e+08	6.71139e+08	1.01686e+08		8.2606e+08	9.02971e+08	8.60693e+08	8.63241e+08	3.14508e+07		0.0795776		0.777464
NADP+	272885	383118	379352	345118	51099.8		144869	143757	139845	142824	2154.76		0.0320921		2.41639
Arginine	1.4732e+06	1.99979e+06	2.17388e+06	1.88229e+06	297873		457986	349396	342576	383319	52870.6		0.0261861		4.9105
Citrate	1.92519e+07	2.45952e+07	2.51136e+07	2.29869e+07	2.64953e+06		1.38508e+07	1.52758e+07	1.94771e+07	1.62013e+07	2.38831e+06		0.0332245		1.41883
Ornithine	5.38082e+06	8.37819e+06	9.49525e+06	7.75142e+06	1.73719e+06		3.05717e+07	3.43989e+07	3.20992e+07	3.23566e+07	1.57302e+06		0.00174406		0.239562
NADPH	93398.9	125220	98950.9	105857	13878.5		6333.93	8890.65	7265.82	7496.8	1056.48		0.00842054		14.1202
Glucose-6-phosphate	93008.2	119884	115347	109413	11746.9		64144.5	156448	93187.6	104594	38536.4		0.838181		1.04608
Phosphocholine (+HAc)	188807	235134	191514	205152	21229.6		288283	230536	254102	257640	23707.6		0.227045		0.796271
ADP	1.10036e+06	1.51355e+06	1.33881e+06	1.31757e+06	169353		115721	200159	288464	201448	70528.2		0.0080013		6.54052
L-arginino-succinate	2.15754e+06	3.09315e+06	2.60346e+06	2.61805e+06	382099		1.19232e+06	653542	639414	828424	257376		0.0541894		3.16028
Isocitrate	3.85037e+07	4.76998e+07	5.40431e+07	4.67488e+07	6.37944e+06		1.63465e+07	2.36492e+07	3.00318e+07	2.33425e+07	5.59119e+06		0.000711474		2.00274
GMP	728185	964316	918856	870453	102296		214654	169790	177782	187409	19539.7		0.0155379		4.64468
CMP	1.60904e+06	2.24773e+06	2.1319e+06	1.99622e+06	277833		402560	305801	321299	343220	42434.2		0.0182559		5.81616
Fructose-6-phosphate	67160.1	112173	88764.7	89365.9	18381.3		50977.7	43340.3	53021.1	49113	4166.29		0.12003		1.8196
NG-dimethyl-L-arginine	21803.7	24247	24003.5	23351.4	1098.91		18446.1	18469.2	18043.8	18319.7	195.328		0.0266757		1.27466
D-Glyceraldehyde-3-phosphate	116428	162733	162055	147072	21670.4		617607	503213	590601	570474	48821.6		0.0118281		0.257807
Aconitate	3.15099e+07	4.19502e+07	3.98446e+07	3.77682e+07	4.50804e+06		2.82008e+07	3.28147e+07	3.35137e+07	3.15098e+07	2.3571e+06		0.065264		1.19862
UDP-D-Glucose	218733	340397	351971	303700	60266.7		18259.8	22359.8	20505.2	20375	1676.32		0.0208924		14.9056
Cystathionine	23103.9	43092.1	32125.8	32773.9	8173		13448.3	7577.86	3909.4	8311.84	3928.66		0.0863739		3.94304
UMP	4.26282e+06	6.78389e+06	6.17983e+06	5.74218e+06	1.07474e+06		1.0634e+06	829482	792367	895082	119978		0.02874		6.41526
Galactaric acid	4.2386e+06	5.80392e+06	6.66986e+06	5.57079e+06	1.00615e+06		4.34338e+06	3.73747e+06	4.62949e+06	4.23678e+06	371885		0.204869		1.31486
NAD+	962752	1.40534e+06	1.19623e+06	1.18811e+06	180779		2.43189e+06	2.02539e+06	2.02002e+06	2.1591e+06	192906		0.0629783		0.55028
Folate	23491	29021.7	51257.4	34590	11999.9		38041.6	50499.1	41116.7	43219.1	5298.61		0.463411		0.800341
UDP-N-acetyl-glucosamine	2.78599e+06	4.47926e+06	3.35643e+06	3.54056e+06	703428		375866	557137	488195	473732	74706.9		0.0206462		7.47375
Dihydroxyacetone phosphate	34409.3	55875.4	71047.8	53777.5	15031		27953.6	20475.4	24197.1	24208.7	3052.97		0.133053		2.22141
Glycerol-3-phosphate	416930	386164	1.11137e+06	638156	334851		1.28722e+06	793071	968109	1.01613e+06	204574		0.326008		0.628024
Coenzyme A	449905	770519	578161	599528	131759		106280	304212	314487	241660	95819.6		0.026058		2.48088
AMP	1.17316e+07	1.53321e+07	1.46422e+07	1.3902e+07	1.5603e+06		2.10235e+06	1.7709e+06	1.91285e+06	1.9287e+06	135779		0.00983662		7.20794
Acetyl CoA	183050	246063	375757	268290	80226.8		615914	412984	526696	518532	83046.8		0.111584		0.517404
Malate	8.94911e+06	1.44803e+07	1.41985e+07	1.25426e+07	2.54361e+06		7.1969e+06	6.20399e+06	6.48702e+06	6.6293e+06	417652		0.105253		1.892
Propionyl CoA	18359.9	24481.2	36314.8	26385.3	7452.69		101689	76943.1	99433.2	92688.3	11171.5		0.0181321		0.284667
NADH	80347.4	51940	112961	81749.6	24931.6		118319	137596	84290.5	113402	22037.8		0.440486		0.720885
Aspartate	3.31643e+08	4.52509e+08	4.05545e+08	3.96566e+08	4.97499e+07		9.38364e+07	8.03396e+07	8.34578e+07	8.58779e+07	5.76967e+06		0.0155517		4.61778
Glutamate	5.53491e+08	8.28357e+08	7.18799e+08	7.00216e+08	1.1298e+08		2.99478e+08	2.41019e+08	2.55705e+08	2.65401e+08	2.4831e+07		0.0465627		2.63834
N-Acetylaspartate	1.6319e+08	2.28916e+08	2.13865e+08	2.0199e+08	2.81159e+07		4.64191e+07	5.96323e+07	6.63745e+07	5.74753e+07	8.28833e+06		0.0109278		3.51438
2-Hydroxyglutarate	3.09835e+07	5.0468e+07	4.43703e+07	4.19406e+07	8.13797e+06		9.12159e+07	5.98586e+07	5.76697e+07	6.95814e+07	1.5324e+07		0.232694		0.602756
FAD	262351	422099	393084	359178	69483.9		172623	184882	229696	195734	24531.1		0.0616487		1.83503
Succinate	6.61031e+07	9.9339e+07	8.87407e+07	8.47276e+07	1.38621e+07		2.95734e+08	3.17964e+08	3.20992e+08	3.11563e+08	1.12607e+07		0.000338514		0.271944
N-acetyl-glutamate	6.15157e+07	8.3794e+07	7.41872e+07	7.31656e+07	9.12371e+06		1.75943e+07	1.57284e+07	1.58864e+07	1.6403e+07	844823		0.01492		4.46049
Acetyllysine	2.23352e+08	3.08771e+08	2.81308e+08	2.71143e+08	3.56052e+07		3.81834e+07	3.42858e+07	3.59075e+07	3.61256e+07	1.59867e+06		0.0122935		7.50558
a-ketoglutarate	857575	1.45004e+06	1.21414e+06	1.17392e+06	243538		1.13381e+06	1.27509e+06	1.11845e+06	1.17578e+06	70499.9		0.990512		0.998413
Asparagine	3.57461e+06	5.20557e+06	4.89144e+06	4.55721e+06	706540		2.07139e+07	1.67468e+07	1.74097e+07	1.82901e+07	1.73507e+06		0.0154379		0.249162
Serine	1.80902e+06	2.60859e+06	2.42181e+06	2.27981e+06	341518		3.12777e+06	3.57474e+06	3.43731e+06	3.37994e+06	186929		0.00989121		0.674511
Glutamine	2.61705e+07	4.98292e+07	4.18856e+07	3.92951e+07	9.83079e+06		2.77017e+07	1.96888e+07	1.88242e+07	2.20716e+07	3.9967e+06		0.21457		1.78035
Histidine	8.49789e+06	1.33091e+07	1.35773e+07	1.17948e+07	2.33381e+06		2.17121e+07	2.24046e+07	2.26326e+07	2.22498e+07	391400		0.016972		0.530107
Methionine sulfoxide	9.32512e+06	1.24573e+07	1.25124e+07	1.14316e+07	1.48969e+06		1.58474e+07	1.686e+07	1.58864e+07	1.61979e+07	468436		0.0357961		0.705747
Acetyl-arginine	1.39125e+07	1.71421e+07	1.61508e+07	1.57351e+07	1.35085e+06		2.89636e+06	1.87347e+06	2.08131e+06	2.28371e+06	441439		0.00874052		6.89015
Glycine	334759	412826	418089	388558	38102.2		1.84041e+06	2.00457e+06	2.30047e+06	2.04848e+06	190368		0.00468112		0.189681
Threonine	1.97852e+06	2.81801e+06	2.61613e+06	2.47089e+06	357778		5.1036e+07	2.70439e+07	3.26432e+07	3.69077e+07	1.02484e+07		0.0443009		0.0669478
Alanine	1.69958e+07	2.47017e+07	2.6001e+07	2.25662e+07	3.9744e+06		6.60099e+07	7.01557e+07	6.71362e+07	6.77673e+07	1.75034e+06		0.00253014		0.332995
Threonic acid	1.00771e+07	1.20314e+07	1.15363e+07	1.12149e+07	829551		9.75751e+06	1.05716e+07	1.01679e+07	1.01656e+07	332339		0.103074		1.10322
Hydroxyproline	3.3033e+06	4.62728e+06	4.99095e+06	4.30718e+06	725206		366456	395700	401022	387726	15196		0.016016		11.1088
Proline	1.77478e+07	2.76829e+07	2.75096e+07	2.43134e+07	4.64314e+06		1.45995e+08	1.5389e+08	1.52335e+08	1.5074e+08	3.41451e+06		6.181e-05		0.161294
Sorbitol	3.57979e+06	3.13997e+06	8.28818e+06	5.00265e+06	2.33015e+06		4.96501e+06	5.01692e+06	5.85587e+06	5.27927e+06	408273		0.857834		0.947603
Dimethylglycine	7.59546e+07	1.13926e+08	1.06489e+08	9.87897e+07	1.64298e+07		2.37087e+08	2.25177e+08	2.07828e+08	2.23364e+08	1.20132e+07		0.0213534		0.442281
Theanine	3.0081e+07	3.63072e+07	3.57625e+07	3.40502e+07	2.81544e+06		2.88247e+07	3.0099e+07	2.95965e+07	2.95068e+07	524091		0.109742		1.15398
Valine	2.58697e+08	3.53489e+08	3.53188e+08	3.21791e+08	4.46147e+07		3.01973e+08	3.15701e+08	3.13375e+08	3.1035e+08	5.99845e+06		0.716482		1.03687
Tyrosine	4.28655e+07	5.78147e+07	5.61728e+07	5.22843e+07	6.69377e+06		3.93065e+07	4.11882e+07	3.92807e+07	3.99251e+07	893189		0.106849		1.30956
Taurine	93794.9	144013	112436	116748	20726.9		95615.3	84334.6	95308	91752.6	5246.83		0.303009		1.27242
Pyroglutamate	2.57193e+07	3.85431e+07	3.06155e+07	3.1626e+07	5.28383e+06		6.02699e+08	6.11033e+08	5.85402e+08	5.99711e+08	1.06753e+07		0.00014219		0.0527353
Ribitol	1.75495e+06	2.30368e+06	2.41803e+06	2.15889e+06	289417		987701	1.00482e+06	941573	978033	26711.7		0.0310475		2.20738
Cyclic AMP	3.68025e+06	4.86476e+06	4.84777e+06	4.46426e+06	554424		2.71302e+06	2.94023e+06	2.77377e+06	2.809e+06	96045.7		0.0411819		1.58927
Methionine	5.76052e+07	7.86833e+07	8.03103e+07	7.21996e+07	1.03412e+07		9.03425e+07	9.50496e+07	9.02041e+07	9.18654e+07	2.2523e+06		0.101595		0.785928
Isoleucine	2.21848e+08	2.97059e+08	3.1148e+08	2.76795e+08	3.92974e+07		3.40656e+08	3.40594e+08	3.4493e+08	3.4206e+08	2.0294e+06		0.136297		0.809201
Glycine-L-leucine	556848	705522	702799	655056	69452.7		1.24782e+07	1.22207e+07	1.12075e+07	1.19688e+07	548495		0.00138299		0.0547303
Lactate	1.12052e+08	1.45868e+08	1.47309e+08	1.35076e+08	1.62914e+07		1.15673e+09	9.44838e+08	8.32402e+08	9.77991e+08	1.34467e+08		0.0154783		0.138116
Leucine	5.24162e+08	7.15496e+08	7.23236e+08	6.54298e+08	9.20744e+07		1.10932e+09	1.15417e+09	1.09899e+09	1.12083e+09	2.39546e+07		0.0172245		0.583764
Pterin	4.50149e+06	6.26137e+06	5.65157e+06	5.47148e+06	729667		890280	795966	931273	872506	56650.5		0.0134439		6.27099
Phenylalanine	2.92538e+08	4.01402e+08	4.04657e+08	3.66199e+08	5.21032e+07		4.74173e+08	4.9109e+08	4.91824e+08	4.85696e+08	8.15321e+06		0.0614674		0.753968
Tryptophan	5.82068e+07	7.77251e+07	7.6317e+07	7.07496e+07	8.88771e+06		9.55833e+07	9.68601e+07	9.57534e+07	9.60656e+07	566057		0.0523356		0.736472
Butyric acid	2.6511e+06	3.29993e+06	3.54277e+06	3.1646e+06	376391		1.98083e+06	1.45494e+06	1.79214e+06	1.74264e+06	217527		0.0636024		1.81598
Creatinine	244245	330460	307912	294206	36507.3		414635	384621	372078	390445	17855.1		0.122479		0.753514
Acetyl-Methionine	9.85154e+06	1.3735e+07	1.24237e+07	1.20034e+07	1.61302e+06		4.63969e+06	5.76357e+06	5.81983e+06	5.4077e+06	543551		0.014276		2.21969
Hydroxyphenyllactic acid	8.7987e+06	1.1712e+07	1.15363e+07	1.06823e+07	1.33385e+06		4.06171e+06	4.6501e+06	4.75166e+06	4.48782e+06	304147		0.0137198		2.38029
Adenosine	326815	482417	383719	397650	64283.8		45970.8	77364.2	83306.6	68880.5	16380.3		0.0134769		5.77305
2-Hydroxy-3-methylbutyric acid	9.02431e+07	1.18185e+08	1.18912e+08	1.09113e+08	1.33466e+07		6.01451e+07	7.61528e+07	7.3556e+07	6.99513e+07	7.01461e+06		0.0137059		1.55985
Pyruvate	1.36423e+06	1.74379e+06	1.77608e+06	1.62803e+06	187002		2.83545e+06	2.83923e+06	2.50678e+06	2.72715e+06	155837		0.0358104		0.596972
Adenine	9.55073e+06	8.76048e+06	9.31777e+06	9.20966e+06	331551		1.47939e+06	1.2112e+06	1.23447e+06	1.30835e+06	121316		0.000496057		7.03912
Acetyl leucine	1.62438e+07	2.25722e+07	2.02329e+07	1.96829e+07	2.61268e+06		3.10284e+06	3.96238e+06	3.90349e+06	3.65624e+06	392048		0.00965119		5.38339
Phenylacetylglycine	1.39743e+06	1.8365e+06	1.7957e+06	1.67654e+06	198068		2.19367e+06	2.44806e+06	2.3446e+06	2.32878e+06	104457		0.0127107		0.719925
Leucic acid	2.09815e+08	2.78958e+08	2.75983e+08	2.54919e+08	3.19163e+07		2.19617e+08	2.46676e+08	2.37207e+08	2.345e+08	1.12115e+07		0.311917		1.08707
Uracil	4.93003e+06	5.56256e+06	5.3877e+06	5.29343e+06	266693		1.2603e+07	1.23338e+07	1.24044e+07	1.24471e+07	113968		0.0014127		0.425275
Hydroxyoctanoic acid	1.21856e+06	1.86999e+06	1.59844e+06	1.56233e+06	267168		2.10232e+06	1.52481e+06	1.92525e+06	1.8508e+06	241573		0.502099		0.84414
3-Methyl-2-oxovaleric acid	2.38392e+07	2.9067e+07	3.01718e+07	2.76927e+07	2.76189e+06		3.83984e+06	4.8518e+06	4.14781e+06	4.27982e+06	423546		0.00576129		6.47053
Hydroxyphenyl pyruvate	212978	244361	244298	233879	14779.1		76181.3	29791.2	64474.8	56815.8	19697.8		0.0157576		4.11645
5-Methylthioadenosine	687503	1.0926e+06	883038	887715	165415		493539	378098	385189	418942	52827.3		0.0899438		2.11894
Xylose-5-phosphate	38333.7	65793.9	65452.2	56526.6	12865.1		16665.6	11574.3	12061.2	13433.7	2293.93		0.0566266		4.20782
Ribulose-5-phosphate	32163.1	62284.5	70964.6	55137.4	16627.2		0	0	7850.39	2616.8	3700.71		0.035587		21.0706
Thymine	1.30853e+07	1.88457e+07	1.85468e+07	1.68259e+07	2.64785e+06		8.79585e+06	1.23338e+07	1.13163e+07	1.08153e+07	1.48718e+06		0.0210102		1.55575
UDP	1.03679e+06	1.50171e+06	1.53368e+06	1.35739e+06	227074		123414	216235	247869	195839	52815.8		0.0112207		6.93116
Phosphoenolpyruvate	1.6375e+06	2.43228e+06	2.2745e+06	2.11476e+06	343565		933728	1.19796e+06	1.62482e+06	1.25217e+06	284731		0.0437136		1.68888
Orotate	6.25553e+06	9.02913e+06	9.05155e+06	8.11207e+06	1.3128e+06		6.99285e+06	9.52096e+06	1.15339e+07	9.34925e+06	1.85786e+06		0.187037		0.867671
IMP	20011.6	41390.6	44984.8	35462.3	11023.4		22772.9	23499.1	13194.6	19822.2	4695.76		0.259513		1.78902
GDP	24394.5	16790.2	32025.8	24403.5	6219.89		3052.69	5678.56	10184.6	6305.3	2945.15		0.0353523		3.87032
Citrulline	9.92674e+07	1.46932e+08	1.32224e+08	1.26141e+08	1.99287e+07		4.75386e+06	1.61665e+06	1.61521e+06	2.66191e+06	1.47924e+06		0.0146124		47.3875
CDP	106277	137462	115171	119637	13116.9		11251.3	31352.6	38069.4	26891.1	11393.9		0.00820104		4.44892
3-Phosphoserine	468938	491108	515102	491716	18851.3		0	0	67596.9	22532.3	31865.5		0.000719019		21.8227
3-Phosphoglycerate	410626	559165	570832	513541	72927.5		0	306850	423301	243384	178544		0.0716226		2.11001
ATP	39980.9	45777.7	32245.4	39334.7	5543.42		3671.45	19241.1	24430.4	15781	8820.9		0.106266		2.49254
Erythrose-4-phosphate	84329.6	119942	102393	102221	14539.1		82670.6	93430	104686	93595.7	8988.7		0.439647		1.09216
Tartrate	3.64972e+06	5.15614e+06	5.9674e+06	4.92442e+06	960273		2.89027e+06	2.61221e+06	3.37596e+06	2.95948e+06	315617		0.0826422		1.66395
Ophthalmate	290323	365516	344223	333354	31645.2		805845	628009	692417	708757	73514.8		0.037011		0.470336
Glucose	1.50972e+06	1.95567e+06	1.94609e+06	1.80383e+06	208000		2.26606e+06	2.36782e+06	2.38125e+06	2.33838e+06	51428.4		0.0405801		0.771401
NADPH (SIM)	351184	466741	372481	396802	50213		22115.3	30450	27894.7	26820	3486.44		0.00807785		14.795
NADP+ (SIM)	1.01302e+06	1.38338e+06	1.32521e+06	1.24053e+06	162623		450851	448728	487436	462338	17767.6		0.0199448		2.68317
NADH (SIM)	222020	248118	300039	256726	32427.6		279686	305677	198786	261383	45516.8		0.937935		0.982183
NAD+ (SIM)	2.19265e+06	3.3067e+06	2.9566e+06	2.81865e+06	465153		5.87231e+06	4.57624e+06	4.74288e+06	5.06381e+06	575730		0.0920134		0.556626
NegIS_Lysine-2H8	1.39327e+06	1.25092e+06	1.3247e+06	1.32296e+06	58128		1.26451e+06	1.3047e+06	1.18903e+06	1.25275e+06	47952.6		0.375118		1.05605
NegIS_Ornithine-2H6	1.46941e+06	1.43715e+06	1.55882e+06	1.48846e+06	51467.7		1.68661e+06	1.85176e+06	1.74338e+06	1.76059e+06	68509.5		0.0631989		0.845434
NegIS_Malate-2H3	4.54976e+07	4.41862e+07	4.5524e+07	4.50692e+07	624517		3.88073e+07	3.12306e+07	3.49282e+07	3.49887e+07	3.09349e+06		0.0313102		1.28811
NegIS_Inositol-2H6	1.57454e+06	1.64182e+06	1.55216e+06	1.5895e+06	38102.6		1.71192e+06	1.67721e+06	1.65913e+06	1.68276e+06	21904.6		0.0909722		0.944583
NegIS_Adipic acid-13C6	3.54283e+06	3.08987e+06	3.34943e+06	3.32738e+06	185579		2.68882e+06	3.0797e+06	3.03394e+06	2.93415e+06	174477		0.25195		1.13402
NegIS_Serine-13C3-15N1	1.09955e+06	1.09005e+06	1.06129e+06	1.08363e+06	16264.6		1.10137e+06	1.06008e+06	1.1281e+06	1.09652e+06	27977.6		0.695302		0.98825
NegIS_Glutamine-2H5-15N2	3.3766e+07	3.43907e+07	3.16804e+07	3.3279e+07	1.1588e+06		3.15699e+07	2.97596e+07	3.12287e+07	3.08527e+07	785431		0.183237		1.07864
NegIS_Glycine-13C2-15N1	3.83645e+06	4.12539e+06	3.95461e+06	3.97215e+06	118612		4.00991e+06	3.96041e+06	3.8819e+06	3.95074e+06	52706.6		0.851782		1.00542
NegIS_Alanine-2H4-15N	1.06788e+08	1.09667e+08	1.17138e+08	1.11197e+08	4.36177e+06		1.17046e+08	1.21075e+08	1.2078e+08	1.19634e+08	1.83376e+06		0.0733433		0.929483
NegIS_Glucose-2H7-13C6	3.01562e+07	3.23677e+07	3.17692e+07	3.1431e+07	933945		3.86825e+07	3.73409e+07	3.65604e+07	3.7528e+07	876402		0.0375419		0.837536
NegIS_Methionine-2H8	2.81223e+06	2.72092e+06	2.79487e+06	2.77601e+06	39592.3		2.73665e+06	2.74965e+06	2.80549e+06	2.76393e+06	29865.9		0.743452		1.00437
NegIS_Inosine-15N4	4.06689e+06	3.96999e+06	3.66112e+06	3.89933e+06	173027		3.56595e+06	3.63487e+06	3.6345e+06	3.61177e+06	32400		0.174408		1.07962
NegIS_Thymine-2H4	4.88701e+06	5.71416e+06	5.54266e+06	5.38128e+06	356445		5.75575e+06	5.97312e+06	6.02099e+06	5.91662e+06	115418		0.0953509		0.909519
compound	WT 1	WT 2	WT 3	average	STD Deviation		WT + HQNO 1	WT + HQNO 2	WT + HQNO 3	average	STD Deviation		p-value		Ratio of untreated to treated (averages)
			fur
			ylaN
			ylaN fur
			fur
			ylaN
			ylaN fur
			fur
			ylaN
			ylaN fur
			fur
			ylaN
			ylaN fur
